# Supplementary material for: Intra-Individual Comparison of Physiologic [68Ga]Ga-PSMA-11 and [18F]PSMA-1007 Uptake in Ganglia in Patients with Prostate Cancer: A Retrospective, Monocentric Analysis
Source: Cancers (Basel). 2023 May 17;15(10):2787. doi: 10.3390/cancers15102787 (PMC10216693; doi:10.3390/cancers15102787)
Supplement: Supplementary file 1 [file cancers-15-02787-s001.zip]

Archive with 1 entries (1 files):
- cancers-2291837-supplementary.pdf
